# Supplementary material for: The impact of leadership style, reward system, environmental strategy and environmental management accounting on environmental performance of Vietnamese manufacturers
Source: PLoS One. 2025 May 21;20(5):e0323662. doi: 10.1371/journal.pone.0323662 (PMC12094750; doi:10.1371/journal.pone.0323662)
Supplement: Data 1 — (XLS) [file pone.0323662.s001.xls]

## Sheet: DATA 1
STT	EP1	EP2	EP3	EP4	EP5	EP6	EP7	PES1	PES2	PES3	PES4	PES5	GTL1	GTL2	GTL3	GTL4	GTL5	GTL6	EMA1	EMA2	EMA3	EMA4	EMA5	EMA6	GRS1	GRS2	GRS3
1	4	3	4	4	4	3	4	2	3	3	4	3	3	4	4	3	3	4	3	3	4	3	4	3	4	3	3
2	4	3	3	4	3	3	3	4	3	3	4	3	3	4	4	3	3	4	3	3	4	2	2	3	4	3	4
3	2	4	4	4	2	4	4	2	3	3	3	3	3	4	4	3	3	4	3	2	3	4	2	2	2	4	3
4	4	2	4	3	4	2	4	3	2	3	4	3	3	4	4	3	3	4	3	3	4	2	2	3	4	2	4
5	2	2	3	3	2	2	3	2	3	3	2	3	3	3	3	3	3	3	3	2	3	4	2	2	2	2	4
6	2	2	5	2	5	2	5	2	2	2	2	2	2	2	2	2	1	1	4	5	4	5	4	4	2	2	4
7	5	5	4	3	4	5	4	4	4	4	5	4	3	3	3	3	3	3	5	5	5	5	4	4	5	5	5
8	5	5	4	3	4	5	4	4	4	4	5	4	3	3	3	3	3	3	5	5	5	5	4	4	5	5	5
9	4	3	4	3	4	3	4	4	4	4	3	4	3	4	4	3	3	4	5	5	5	5	4	4	4	3	3
10	4	5	3	5	3	5	3	2	2	2	3	2	2	2	2	2	2	2	3	3	3	3	5	5	4	5	3
11	4	3	5	4	3	3	5	2	2	2	3	2	2	2	2	2	2	2	3	3	3	3	4	4	4	3	4
12	4	4	4	4	4	4	4	5	4	5	4	5	2	3	2	3	2	3	4	4	4	4	4	4	4	4	3
13	3	3	3	3	5	5	5	5	4	4	4	4	3	3	3	3	3	3	3	3	3	3	5	5	4	4	4
14	3	3	3	3	5	5	5	4	5	4	4	4	2	2	2	2	2	2	3	3	3	3	5	5	4	5	3
15	3	3	3	3	5	5	5	5	3	4	4	4	2	2	2	2	2	2	3	3	3	3	5	5	3	4	3
16	4	4	4	4	4	4	4	3	3	3	4	3	3	4	4	3	3	4	4	4	4	4	4	4	4	4	3
17	4	3	4	3	5	5	5	3	4	3	4	3	4	4	4	4	4	4	4	3	4	3	5	5	3	4	5
18	4	5	4	5	5	4	5	3	3	4	4	4	5	4	4	5	5	5	4	5	4	5	5	4	5	5	4
19	4	4	4	4	5	5	5	3	3	3	2	3	5	4	4	5	5	5	4	4	4	4	5	5	4	5	4
20	3	4	5	5	4	4	4	5	4	4	5	4	3	3	3	3	3	3	3	4	5	5	4	4	4	4	4
21	3	2	3	2	3	3	4	4	4	3	4	3	2	2	2	2	2	2	3	2	3	2	3	3	4	5	3
22	3	2	2	2	2	3	4	4	5	4	5	4	3	4	4	3	3	4	3	2	2	2	2	3	4	5	3
23	3	3	2	3	4	4	2	2	2	2	3	2	2	2	2	2	2	2	3	3	2	3	4	4	2	2	3
24	3	4	3	5	4	4	4	2	2	4	3	4	2	3	2	3	2	3	3	4	3	5	4	4	2	3	2
25	4	5	4	4	3	5	4	4	4	5	4	5	3	3	3	3	3	3	5	4	5	4	4	4	4	5	4
26	4	3	4	4	4	3	4	2	3	3	4	3	3	4	4	3	3	4	3	3	4	3	4	3	3	4	4
27	4	3	4	4	4	3	4	2	3	3	4	3	3	4	4	3	3	4	3	3	4	3	4	3	3	4	4
28	3	3	4	5	3	3	4	3	4	4	3	4	3	3	3	3	3	3	5	4	5	4	3	3	4	4	5
29	4	4	4	4	4	4	4	4	4	5	4	5	2	3	2	3	2	3	4	4	3	4	3	2	4	4	4
30	4	4	4	4	4	4	4	4	2	4	2	4	2	2	2	2	2	2	4	4	3	4	4	4	4	4	4
31	4	4	4	3	5	4	4	4	4	3	4	3	3	4	4	3	3	4	4	4	4	3	3	3	3	4	3
32	3	4	4	4	5	4	4	4	4	5	4	5	2	2	2	2	2	2	3	4	3	4	3	3	3	4	4
33	4	4	3	4	3	4	3	2	3	2	3	2	2	2	2	2	2	2	3	4	3	4	4	3	3	3	4
34	5	5	4	3	4	5	4	4	4	4	5	4	3	3	3	3	3	3	5	5	5	5	4	4	5	4	3
35	3	4	3	4	3	4	3	4	4	5	4	5	2	2	2	2	2	2	4	5	4	4	3	4	4	3	4
36	4	3	4	3	4	3	4	5	4	4	4	4	3	3	3	3	3	3	3	4	5	4	4	4	4	4	3
37	2	3	2	3	2	3	2	2	3	4	2	4	2	2	2	2	2	2	2	3	2	3	3	5	4	2	3
38	2	3	2	3	2	3	2	2	3	4	2	4	2	2	2	2	2	2	2	3	2	3	3	5	4	2	3
39	2	3	2	3	2	3	2	2	3	4	2	4	2	2	2	2	2	2	2	3	2	3	3	5	4	2	3
40	3	4	5	4	3	4	5	4	4	5	4	5	3	3	3	3	3	3	5	4	4	4	5	3	4	5	4
41	5	3	5	5	4	3	5	4	3	4	4	4	3	4	4	3	3	4	4	4	4	4	4	3	3	5	5
42	5	5	4	3	4	5	4	4	4	4	5	4	3	3	3	3	3	3	5	5	5	5	4	4	5	4	3
43	3	4	5	3	5	4	5	4	4	3	4	3	3	4	4	3	3	4	3	3	3	4	4	5	3	5	3
44	3	3	3	3	3	3	3	2	2	3	2	3	2	2	2	2	2	2	3	3	3	3	2	2	2	3	3
45	4	3	3	3	5	3	3	3	4	3	4	3	2	2	2	2	1	1	4	3	3	3	3	3	3	3	3
46	4	3	4	3	2	3	4	2	4	3	4	3	3	3	3	3	3	3	4	4	4	4	4	4	3	4	3
47	4	2	3	4	4	2	3	5	3	4	3	4	2	2	2	2	2	2	3	2	3	4	4	3	4	3	4
48	4	3	3	4	3	3	3	2	3	2	3	2	2	3	2	3	2	3	2	3	3	3	3	3	3	3	4
49	4	3	4	2	4	3	4	4	5	4	4	4	3	3	3	3	3	3	4	3	3	3	3	3	3	4	2
50	3	5	3	4	2	5	3	2	4	5	2	5	2	2	2	2	1	1	5	3	3	3	3	3	4	3	4
51	2	3	2	2	3	3	2	5	3	5	5	5	1	1	1	1	1	1	3	3	3	3	3	3	2	3	2
52	4	3	3	3	4	3	3	4	3	4	3	4	2	3	2	3	2	3	4	5	4	5	4	4	4	3	3
53	4	5	4	5	4	5	4	3	4	4	4	4	5	4	4	5	5	5	5	5	4	4	4	4	4	5	4
54	3	3	2	3	3	3	2	3	4	3	4	3	2	1	2	2	2	2	4	3	3	3	3	3	3	3	2
55	5	4	4	4	4	4	4	4	3	4	3	4	3	3	3	3	3	3	4	4	4	4	4	4	5	4	4
56	1	2	2	3	1	2	2	3	4	3	4	3	3	3	3	3	3	3	3	3	3	3	3	3	1	2	2
57	4	3	4	4	3	3	4	4	4	4	3	4	2	3	2	3	2	3	4	4	4	3	4	4	4	3	4
58	3	4	3	3	3	4	3	3	3	4	3	4	2	2	2	2	2	2	2	3	4	3	3	3	3	4	3
59	3	4	4	4	3	4	4	3	3	4	3	4	3	3	3	3	3	3	3	3	4	5	4	3	3	4	4
60	4	5	4	5	4	5	4	2	4	2	4	2	3	3	3	3	3	3	3	3	3	3	3	4	4	4	3
61	4	5	5	4	5	5	5	4	3	3	4	3	2	3	2	3	2	3	5	4	4	4	4	4	4	4	3
62	3	4	4	5	4	4	4	3	4	3	4	4	3	3	3	3	3	3	3	3	4	4	4	4	4	4	4
63	4	3	4	4	4	3	4	2	3	3	4	4	3	4	4	3	3	4	3	3	4	3	4	3	3	4	3
64	4	3	4	4	4	3	4	2	3	3	4	4	3	4	4	3	3	4	3	3	4	3	4	3	3	4	3
65	4	3	3	3	4	3	3	4	3	4	3	3	2	2	2	2	2	2	4	4	3	4	3	3	4	4	3
66	3	3	3	3	3	3	3	4	3	4	3	3	2	2	2	2	2	2	3	3	4	3	3	3	3	4	4
67	3	4	4	3	4	4	4	4	4	4	4	4	3	3	3	3	3	3	4	3	3	4	3	3	4	4	5
68	5	4	5	3	5	4	5	5	4	4	5	5	4	4	4	4	4	4	4	5	4	5	5	5	4	5	4
69	4	4	4	3	3	4	4	2	3	2	3	3	2	3	2	3	2	3	3	3	4	3	4	4	3	4	3
70	4	4	4	4	4	4	4	4	4	4	4	4	3	4	4	3	3	4	2	3	2	3	3	3	3	5	5
71	4	4	4	4	4	4	4	4	4	4	4	4	3	3	3	3	3	3	3	4	3	4	3	3	4	4	3
72	2	2	2	2	3	2	2	2	4	2	4	4	1	1	1	1	1	1	2	3	2	3	3	3	4	4	4
73	4	4	4	3	3	4	4	4	4	4	4	4	2	3	2	3	2	3	3	3	4	3	3	3	3	3	3
74	3	2	3	2	3	2	3	4	2	4	2	2	2	2	2	2	1	1	3	4	3	4	3	3	3	4	3
75	4	3	4	3	4	3	4	4	4	4	4	4	2	3	2	3	2	3	4	3	4	4	3	3	3	3	3
76	3	3	5	3	3	3	5	2	4	2	2	2	3	3	3	3	3	3	2	2	3	2	2	2	3	4	4
77	4	4	3	3	3	4	3	3	4	2	2	2	3	3	3	3	3	3	3	5	3	4	4	4	3	3	4
78	2	2	3	2	3	2	3	3	3	3	3	3	3	3	3	3	3	3	3	5	3	5	4	4	5	5	5
79	1	2	1	1	2	2	1	2	2	2	2	2	1	1	1	1	1	1	2	1	2	1	1	1	5	4	4
80	3	4	3	4	3	4	3	4	4	4	4	4	3	4	4	3	3	4	1	2	1	2	2	2	4	3	4
81	3	3	3	3	3	3	3	4	3	3	3	3	3	3	3	3	3	3	4	2	3	3	4	4	3	4	4
82	3	3	3	3	3	3	3	4	4	4	4	4	2	2	2	2	2	2	3	3	3	3	3	3	3	3	3
83	4	5	4	5	5	5	4	5	3	5	4	4	5	4	4	5	5	5	5	5	5	5	4	4	5	5	5
84	5	4	5	3	5	4	5	4	4	4	4	4	4	4	4	4	4	4	4	4	5	4	5	5	5	5	5
85	4	3	4	4	4	3	4	4	3	4	5	5	4	4	4	4	4	4	4	5	4	5	4	4	4	4	5
86	5	5	5	5	5	5	5	4	3	4	3	3	5	5	5	5	5	5	3	3	3	3	3	3	3	4	3
87	3	3	4	3	3	3	4	3	4	3	3	3	3	3	3	3	3	3	2	3	2	3	3	3	3	3	3
88	4	3	3	3	2	3	3	3	4	3	4	4	3	3	3	3	3	3	2	3	2	3	3	2	3	3	3
89	2	3	3	3	2	3	3	2	3	2	2	2	2	2	2	2	2	2	2	3	2	3	3	2	3	3	3
90	4	4	4	3	3	4	4	2	3	2	3	3	3	4	4	3	3	4	4	4	4	4	4	4	3	3	3
91	4	3	4	3	4	3	4	4	4	4	4	4	2	2	2	2	2	2	4	4	4	4	4	3	4	3	4
92	4	4	3	4	4	4	3	4	2	4	2	2	3	4	4	3	3	4	4	4	4	4	4	4	3	4	3
93	2	2	3	4	4	2	3	2	3	4	3	3	2	2	2	2	1	1	3	4	3	4	3	4	3	4	3
94	3	4	3	4	4	4	3	4	3	3	3	3	3	4	4	3	3	4	4	3	4	3	4	3	3	4	3
95	4	2	2	2	1	2	2	3	4	4	3	3	1	1	1	1	1	1	4	4	3	4	4	3	1	2	2
96	2	3	2	3	2	3	2	2	4	2	4	4	1	1	1	1	1	1	3	3	3	3	5	5	2	3	2
97	5	5	5	5	5	5	5	5	4	4	4	4	4	4	4	4	4	4	5	4	5	4	3	3	5	5	5
98	4	3	4	3	4	3	4	4	4	4	5	5	3	4	4	3	3	4	4	3	4	3	4	3	4	3	4
99	4	4	3	4	4	4	3	4	4	4	4	4	3	4	4	3	3	4	3	3	3	3	4	4	4	4	3
100	3	4	5	3	5	4	5	4	4	4	3	3	3	4	4	3	3	4	5	5	5	5	3	3	5	4	5
101	4	4	3	4	4	4	3	1	3	2	4	4	3	3	3	3	3	3	4	3	4	3	4	4	4	4	3
102	3	4	3	4	4	4	3	4	4	4	3	3	2	3	2	3	2	3	4	3	4	4	5	5	4	4	3
103	3	4	4	3	5	4	4	3	3	4	3	3	2	2	2	2	1	1	4	4	3	4	3	3	5	4	4
104	5	5	3	5	5	5	3	3	3	4	4	4	3	4	4	3	3	4	4	3	4	3	3	3	5	5	3
105	3	3	3	5	5	3	3	3	3	3	4	4	2	3	2	3	2	3	4	4	4	4	5	5	5	3	3
106	4	4	4	4	4	4	4	5	3	3	3	3	2	3	2	3	2	3	3	3	4	3	4	4	4	4	4
107	3	3	3	4	3	3	3	4	4	4	4	4	3	3	3	3	3	3	4	4	4	4	4	4	3	3	3
108	3	3	2	3	3	3	2	4	3	3	3	3	3	4	4	3	3	4	3	3	3	3	3	3	3	3	2
109	4	5	5	5	4	5	5	3	4	4	3	3	5	5	5	5	5	5	4	4	4	4	4	4	4	5	5
110	4	4	4	4	4	4	4	5	3	3	3	3	3	4	4	3	3	4	5	5	5	5	4	4	4	4	4
111	4	4	4	4	4	4	4	4	4	4	4	4	3	3	3	3	3	3	3	4	3	4	4	3	4	4	4
112	4	4	4	5	4	4	4	4	4	4	4	4	2	3	2	3	2	3	4	3	4	3	3	4	4	4	4
113	5	3	3	5	5	3	3	3	4	4	4	4	2	3	2	3	2	3	4	3	4	3	3	4	5	3	3
114	4	4	3	4	4	4	3	4	4	4	5	5	3	4	4	3	3	4	5	4	3	5	4	3	4	4	3
115	4	4	3	4	4	4	3	4	5	4	5	5	2	3	2	3	2	3	4	5	5	4	4	3	4	4	3
116	4	3	3	3	4	3	3	4	5	3	4	4	2	3	2	3	2	3	5	5	5	5	3	4	4	3	3
117	4	5	4	5	4	5	4	4	4	4	5	5	5	4	4	5	5	5	4	4	4	4	4	4	4	5	4
118	4	4	3	4	4	4	3	4	4	4	5	5	3	4	4	3	3	4	4	4	5	4	5	4	4	4	3
119	4	3	4	4	4	4	4	3	3	4	3	3	3	4	4	3	3	4	5	5	5	5	3	3	4	4	4
120	5	4	4	4	5	4	5	3	4	3	4	4	2	2	2	2	2	2	3	3	3	3	3	3	5	4	5
121	2	2	2	2	1	2	1	3	4	3	4	4	1	1	1	1	1	1	4	5	4	5	4	4	1	2	1
122	4	4	3	3	3	3	3	3	3	3	3	3	2	3	2	3	2	3	4	3	4	3	3	3	3	3	3
123	5	3	3	5	5	5	5	3	2	3	5	5	2	3	2	3	2	3	4	5	3	4	4	4	2	2	5
124	3	3	5	4	3	4	3	3	3	3	3	3	3	3	3	3	3	3	5	4	3	4	4	5	4	5	5
125	4	4	4	4	4	4	4	4	4	4	4	4	3	3	3	3	3	3	4	4	4	3	3	3	4	2	4
126	3	4	3	4	4	4	4	4	2	4	2	2	2	2	2	2	2	2	3	3	4	4	4	3	4	4	3
127	5	4	5	4	5	4	5	3	4	3	4	4	3	3	3	3	3	3	4	4	3	4	4	4	4	3	3
128	4	3	3	4	4	4	4	4	3	4	3	3	2	3	2	3	2	3	3	3	4	3	4	5	3	4	4
129	5	5	4	3	4	3	4	4	4	4	5	5	3	3	3	3	3	3	5	5	5	5	4	4	5	5	5
130	4	3	3	4	4	4	4	3	5	3	4	4	2	2	2	2	2	2	3	3	3	3	4	4	4	3	5
131	4	3	4	4	4	4	4	4	4	4	4	4	3	4	4	3	3	4	4	4	4	4	4	5	5	4	4
132	4	3	3	3	4	3	4	3	3	4	4	4	2	3	2	3	2	3	4	3	4	5	5	4	4	4	3
133	4	3	5	4	4	4	4	5	2	4	4	4	2	3	2	3	2	3	3	4	3	4	5	4	4	5	4
134	3	4	4	4	3	4	3	4	3	4	3	3	2	2	2	2	2	2	3	4	3	3	3	3	3	4	3
135	4	4	3	4	4	4	4	4	4	4	4	4	3	3	3	3	3	3	4	4	4	4	4	4	3	4	4
136	4	4	5	4	4	4	4	5	5	4	4	4	2	2	2	2	2	2	3	3	3	3	4	4	3	3	4
137	4	3	5	5	4	5	4	4	4	4	4	4	4	4	4	4	4	4	4	5	4	3	5	5	4	5	4
138	4	3	5	3	4	3	4	3	3	2	2	2	4	4	4	4	4	4	3	4	3	3	3	3	4	3	3
139	3	3	3	4	3	4	3	4	5	4	3	3	3	3	3	3	3	3	3	3	4	3	3	3	3	3	3
140	4	4	4	4	4	4	4	4	4	4	4	4	3	4	4	3	3	4	4	3	4	3	4	4	4	4	4
141	4	4	3	4	4	4	4	4	4	4	4	4	3	4	4	3	3	4	4	4	4	4	5	5	4	5	3
142	4	3	3	3	4	3	4	3	3	3	3	3	3	4	4	3	3	4	5	4	5	4	3	3	5	4	3
143	4	3	4	3	4	3	4	3	3	4	4	4	2	2	2	2	2	2	3	4	3	3	3	3	3	3	4
144	3	3	4	3	3	3	3	4	4	4	4	4	2	3	2	3	2	3	3	4	3	4	4	4	3	4	4
145	4	3	3	4	4	4	4	3	3	3	3	3	3	3	3	3	3	3	4	3	4	3	3	3	3	3	3
146	5	3	5	3	5	3	5	4	5	4	5	5	3	3	3	3	3	3	4	4	4	3	4	4	5	5	5
147	4	3	4	4	4	4	4	2	3	3	4	4	3	4	4	3	3	4	3	3	4	3	4	3	3	4	3
148	4	3	3	4	3	4	3	4	3	3	4	4	3	4	4	3	3	4	3	3	4	2	2	3	3	4	4
149	2	4	4	4	2	4	2	2	3	3	3	3	3	4	4	3	3	4	3	2	3	4	2	2	3	4	3
150	2	2	2	3	4	3	4	4	4	4	4	4	1	1	1	1	1	1	3	4	3	3	4	3	4	3	3
151	1	2	3	2	4	2	4	2	3	4	2	2	1	1	1	1	1	1	2	2	3	4	2	3	4	4	4
152	4	4	3	4	4	4	4	4	4	4	4	4	3	4	4	3	3	4	4	4	4	4	5	5	4	5	3
153	4	3	3	3	4	3	4	3	3	3	3	3	3	4	4	3	3	4	5	4	5	4	3	3	5	4	3
154	4	3	4	3	4	3	4	3	3	4	4	4	2	2	2	2	2	2	3	4	3	3	3	3	3	3	4
155	3	3	4	3	3	3	3	4	4	4	4	4	2	3	2	3	2	3	3	4	3	4	4	4	3	4	4
156	4	3	3	4	4	4	4	3	3	3	3	3	3	3	3	3	3	3	4	3	4	3	3	3	3	3	3
157	5	3	5	3	5	3	5	4	5	4	5	5	3	3	3	3	3	3	4	4	4	3	4	4	5	5	5
158	3	3	3	3	3	3	3	3	3	3	3	3	3	4	4	3	3	4	4	3	5	4	4	4	5	5	4
159	4	4	4	4	4	4	4	4	4	4	4	4	3	4	4	3	3	4	4	4	4	3	4	3	4	4	4
160	3	4	3	3	5	3	5	4	4	4	4	4	3	4	4	3	3	4	4	3	4	4	4	3	4	4	4
161	4	3	4	4	4	4	4	2	3	3	4	4	3	4	4	3	3	4	3	3	4	3	4	3	3	4	3
162	4	3	3	4	3	4	3	4	3	3	4	4	3	4	4	3	3	4	3	3	4	2	2	3	3	4	4
163	2	4	4	4	2	4	2	2	3	3	3	3	3	4	4	3	3	4	3	2	3	4	2	2	3	4	3
164	4	2	4	3	4	3	4	3	2	3	4	4	3	4	4	3	3	4	3	3	4	2	2	3	3	4	4
165	5	5	4	3	4	3	4	4	4	4	5	5	3	3	3	3	3	3	5	5	5	5	4	4	5	5	5
166	5	5	4	3	4	3	4	4	4	4	5	5	3	3	3	3	3	3	5	5	5	5	4	4	5	5	5
167	4	4	3	4	4	4	3	4	4	4	5	5	3	4	4	3	3	4	4	4	5	4	5	4	4	2	4
168	4	3	4	4	4	4	4	3	3	4	3	3	3	4	4	3	3	4	5	5	5	5	3	3	4	5	5
169	5	4	4	4	5	4	5	3	4	3	4	4	2	2	2	2	2	2	3	3	3	3	3	3	4	3	4
170	2	2	2	2	1	2	1	3	4	3	4	4	1	1	1	1	1	1	4	5	4	5	4	4	4	4	3
171	4	4	3	3	3	3	3	3	3	3	3	3	2	3	2	3	2	3	4	3	4	3	3	3	4	4	3
172	5	3	3	5	5	5	5	3	2	3	5	5	2	3	2	3	2	3	4	5	3	4	4	4	2	2	5
173	3	3	5	4	3	4	3	3	3	3	3	3	3	3	3	3	3	3	5	4	3	4	4	5	4	5	5
174	4	4	4	4	4	4	4	4	4	4	4	4	3	3	3	3	3	3	4	4	4	3	3	3	4	2	4
175	3	4	3	4	4	4	4	4	2	4	2	2	2	2	2	2	2	2	3	3	4	4	4	3	4	4	3
176	5	4	5	4	5	4	5	3	4	3	4	4	3	3	3	3	3	3	4	4	3	4	4	4	4	3	3
177	4	3	3	4	4	4	4	4	3	4	3	3	2	3	2	3	2	3	3	3	4	3	4	5	3	4	4
178	5	5	4	3	4	3	4	4	4	4	5	5	3	3	3	3	3	3	5	5	5	5	4	4	5	5	5
179	4	3	3	4	4	4	4	3	5	3	4	4	2	2	2	2	2	2	3	3	3	3	4	4	4	3	5
180	4	3	4	4	4	4	4	4	4	4	4	4	3	4	4	3	3	4	4	4	4	4	4	5	5	4	4
181	4	3	3	3	4	3	4	3	3	4	4	4	2	3	2	3	2	3	4	3	4	5	5	4	4	4	3
182	4	3	5	4	4	4	4	5	2	4	4	4	2	3	2	3	2	3	3	4	3	4	5	4	4	5	4
183	3	4	4	4	3	4	3	4	3	4	3	3	2	2	2	2	2	2	3	4	3	3	3	3	3	4	3
184	4	4	3	4	4	4	4	4	4	4	4	4	3	3	3	3	3	3	4	4	4	4	4	4	3	4	4
185	4	4	5	4	4	4	4	5	5	4	4	4	2	2	2	2	2	2	3	3	3	3	4	4	3	3	4
186	4	3	5	5	4	5	4	4	4	4	4	4	4	4	4	4	4	4	4	5	4	3	5	5	4	5	4
187	4	3	5	3	4	3	4	3	3	2	2	2	4	4	4	4	4	4	3	4	3	3	3	3	4	3	3
188	3	3	3	4	3	4	3	4	5	4	3	3	3	3	3	3	3	3	3	3	4	3	3	3	3	3	3
189	4	4	4	4	4	4	4	4	4	4	4	4	3	4	4	3	3	4	4	3	4	3	4	4	4	4	4
190	4	4	3	4	4	4	4	4	4	4	4	4	3	4	4	3	3	4	4	4	4	4	5	5	4	5	3
191	4	3	3	3	4	3	4	3	3	3	3	3	3	4	4	3	3	4	5	4	5	4	3	3	5	4	3
192	4	3	4	3	4	3	4	3	3	4	4	4	2	2	2	2	2	2	3	4	3	3	3	3	3	3	4
193	3	3	4	3	3	3	3	4	4	4	4	4	2	3	2	3	2	3	3	4	3	4	4	4	3	4	4
194	4	3	3	4	4	4	4	3	3	3	3	3	3	3	3	3	3	3	4	3	4	3	3	3	3	3	3
195	5	3	5	3	5	3	5	4	5	4	5	5	3	3	3	3	3	3	4	4	4	3	4	4	5	5	5
196	4	3	4	4	4	4	4	2	3	3	4	4	3	4	4	3	3	4	3	3	4	3	4	3	3	4	3
197	4	3	3	4	3	4	3	4	3	3	4	4	3	4	4	3	3	4	3	3	4	2	2	3	3	4	4
198	2	4	4	4	2	4	2	2	3	3	3	3	3	4	4	3	3	4	3	2	3	4	2	2	3	4	3
